# Supplementary material for: Liquid biopsy guides successful molecular targeted therapy of an inoperable pediatric brainstem neoplasm
Source: NPJ Precis Oncol. 2024 Feb 22;8:44. doi: 10.1038/s41698-024-00535-8 (PMC10884019; doi:10.1038/s41698-024-00535-8)
Supplement: Supplementary file 1 — Supplementary Table 1 [file 41698_2024_535_MOESM1_ESM.xlsx]

## Sheet: Sheet
Well	Sample description 1	Sample description 2	Sample description 3	Sample description 4	Target	Conc(copies/µL)	Molecular Weight(pg/µL)	Status	Status Reason	Experiment	SampleType	TargetType	Supermix	DyeName(s)	Copies/20µLWell	TotalConfMax	TotalConfMin	PoissonConfMax	PoissonConfMin	Accepted Droplets	Positives	Negatives	Ch1+Ch2+	Ch1+Ch2-	Ch1-Ch2+	Ch1-Ch2-	Linkage	CNV	TotalCNVMax	TotalCNVMin	PoissonCNVMax	PoissonCNVMin	ReferenceCopies	UnknownCopies	Threshold1	Threshold2	Threshold3	ThresholdSigmaAbove	ThresholdSigmaBelow	ReferenceUsed	Ratio	TotalRatioMax	TotalRatioMin	PoissonRatioMax	PoissonRatioMin	Fractional Abundance	TotalFractionalAbundanceMax	TotalFractionalAbundanceMin	PoissonFractionalAbundanceMax
A02	NTC				MUT	0		Manual	Droplets Analyzed Manually	RED	Unknown	Unknown	ddPCR Supermix for Probes (No dUTP)	FAM	0			0.171531	0	20550	0	20550	0	0	0	20550	0								5796.28				14.0871	WT
A02	NTC				WT	0		Manual	Droplets Analyzed Manually	RED	Unknown	Unknown	ddPCR Supermix for Probes (No dUTP)	HEX	0			0.171531	0	20550	0	20550	0	0	0	20550	0								2741.14				15.2874
A03	NTC				MUT	0		Manual	Droplets Analyzed Manually	RED	Unknown	Unknown	ddPCR Supermix for Probes (No dUTP)	FAM	0			0.164089	0	21482	0	21482	0	0	0	21482	0								5796.28				15.8816	WT
A03	NTC				WT	0		Manual	Droplets Analyzed Manually	RED	Unknown	Unknown	ddPCR Supermix for Probes (No dUTP)	HEX	0			0.164089	0	21482	0	21482	0	0	0	21482	0								2741.14				16.4302
A04	NTC				MUT	0		Manual	Droplets Analyzed Manually	RED	Unknown	Unknown	ddPCR Supermix for Probes (No dUTP)	FAM	0			0.160167	0	22008	0	22008	0	0	0	22008	0								5796.28				15.0643	WT
A04	NTC				WT	0		Manual	Droplets Analyzed Manually	RED	Unknown	Unknown	ddPCR Supermix for Probes (No dUTP)	HEX	0			0.160167	0	22008	0	22008	0	0	0	22008	0								2741.14				15.8562
A06	NTC				MUT	0		Manual	Droplets Analyzed Manually	RED	Unknown	Unknown	ddPCR Supermix for Probes (No dUTP)	FAM	0			0.166562	0	21163	0	21163	0	0	0	21163	0								5647.98				13.6372	WT
A06	NTC				WT	0		Manual	Droplets Analyzed Manually	RED	Unknown	Unknown	ddPCR Supermix for Probes (No dUTP)	HEX	0			0.166562	0	21163	0	21163	0	0	0	21163	0								2273.45				9.1047
A07	NTC				MUT	0		Manual	Droplets Analyzed Manually	RED	Unknown	Unknown	ddPCR Supermix for Probes (No dUTP)	FAM	0			0.17314	0	20359	0	20359	0	0	0	20359	0								5647.98				12.5632	WT
A07	NTC				WT	0		Manual	Droplets Analyzed Manually	RED	Unknown	Unknown	ddPCR Supermix for Probes (No dUTP)	HEX	0			0.17314	0	20359	0	20359	0	0	0	20359	0								2273.45				8.16578
A08	NTC				MUT	0		Manual	Droplets Analyzed Manually	RED	Unknown	Unknown	ddPCR Supermix for Probes (No dUTP)	FAM	0			0.172235	0	20466	0	20466	0	0	0	20466	0								5647.98				13.173	WT
A08	NTC				WT	0		Manual	Droplets Analyzed Manually	RED	Unknown	Unknown	ddPCR Supermix for Probes (No dUTP)	HEX	0			0.172235	0	20466	0	20466	0	0	0	20466	0								2273.45				8.64177
B02	24582 plasma	cfDNA			MUT	0		Manual	Droplets Analyzed Manually	RED	Unknown	Unknown	ddPCR Supermix for Probes (No dUTP)	FAM	0			0.183488	0	19211	0	19211	0	0	305	18906	0	0					2		5796.28				12.7625	WT
B02	24582 plasma	cfDNA			WT	18.8279		Manual	Droplets Analyzed Manually	RED	Unknown	Unknown	ddPCR Supermix for Probes (No dUTP)	HEX	376.558			20.9428	16.7167	19211	305	18906	0	0	305	18906	0								2741.14			6.87712	14.2192
B03	24582 plasma	cfDNA			MUT	0		Manual	Droplets Analyzed Manually	RED	Unknown	Unknown	ddPCR Supermix for Probes (No dUTP)	FAM	0			0.168143	0	20964	0	20964	0	0	333	20631	0	0					2		5796.28				16.2537	WT
B03	24582 plasma	cfDNA			WT	18.8375		Manual	Droplets Analyzed Manually	RED	Unknown	Unknown	ddPCR Supermix for Probes (No dUTP)	HEX	376.75			20.8626	16.8159	20964	333	20631	0	0	333	20631	0								2741.14			5.02326	16.9661
B04	24582 plasma	cfDNA			MUT	0		Manual	Droplets Analyzed Manually	RED	Unknown	Unknown	ddPCR Supermix for Probes (No dUTP)	FAM	0			0.164257	0	21460	0	21460	0	0	314	21146	0	0					2		5796.28				12.679	WT
B04	24582 plasma	cfDNA			WT	17.3411		Manual	Droplets Analyzed Manually	RED	Unknown	Unknown	ddPCR Supermix for Probes (No dUTP)	HEX	346.823			19.2608	15.4246	21460	314	21146	0	0	314	21146	0								2741.14			5.53408	14.0685
C02	24583 csf	cfDNA			MUT	0.698123		Manual	Droplets Analyzed Manually	RED	Unknown	Unknown	ddPCR Supermix for Probes (No dUTP)	FAM	13.9625			1.15293	0.382359	21914	13	21901	0	13	98	21803	0	0.264791			0.420121	0.109461	2		5796.28			4.79151	14.5821	WT	0.132396			0.21006	0.0547307	11.6916			17.7482
C02	24583 csf	cfDNA			WT	5.27301		Manual	Droplets Analyzed Manually	RED	Unknown	Unknown	ddPCR Supermix for Probes (No dUTP)	HEX	105.46			6.39107	4.29421	21914	98	21816	0	13	98	21803	0								2741.14			5.93015	15.7459
C03	24583 csf	cfDNA			MUT	0.600393		Manual	Droplets Analyzed Manually	RED	Unknown	Unknown	ddPCR Supermix for Probes (No dUTP)	FAM	12.0079			1.01049	0.319921	23520	12	23508	0	12	79	23429	0	0.303364			0.490315	0.116414	2		5796.28			4.50812	13.6673	WT	0.151682			0.245157	0.0582069	13.1705			20.2179
C03	24583 csf	cfDNA			WT	3.95823		Manual	Droplets Analyzed Manually	RED	Unknown	Unknown	ddPCR Supermix for Probes (No dUTP)	HEX	79.1646			4.89949	3.14641	23520	79	23441	0	12	79	23429	0								2741.14			6.75377	14.999
C04	24583 csf	cfDNA			MUT	1.07839		Manual	Droplets Analyzed Manually	RED	Unknown	Unknown	ddPCR Supermix for Probes (No dUTP)	FAM	21.5678			1.62546	0.670589	21829	20	21809	0	20	107	21702	0	0.373086			0.552753	0.193418	2		5796.28			3.31439	13.2348	WT	0.186543			0.276377	0.096709	15.7215			22.1023
C04	24583 csf	cfDNA			WT	5.78093		Manual	Droplets Analyzed Manually	RED	Unknown	Unknown	ddPCR Supermix for Probes (No dUTP)	HEX	115.619			6.87681	4.68606	21829	107	21722	0	20	107	21702	0								2741.14			5.61589	14.5648
D02	Normal plasma				MUT	0		Manual	Droplets Analyzed Manually	RED	Unknown	Unknown	ddPCR Supermix for Probes (No dUTP)	FAM	0			0.200889	0	17547	0	17547	0	0	553	16994	0	0					2		5796.28				11.389	WT
D02	Normal plasma				WT	37.6737		Manual	Droplets Analyzed Manually	RED	Unknown	Unknown	ddPCR Supermix for Probes (No dUTP)	HEX	753.474			40.8181	34.5377	17547	553	16994	0	0	553	16994	0								2741.14			5.76303	13.104
D03	Normal plasma				MUT	0		Manual	Droplets Analyzed Manually	RED	Unknown	Unknown	ddPCR Supermix for Probes (No dUTP)	FAM	0			0.200512	0	17580	0	17580	0	0	540	17040	0	0					2		5796.28				11.2871	WT
D03	Normal plasma				WT	36.704		Manual	Droplets Analyzed Manually	RED	Unknown	Unknown	ddPCR Supermix for Probes (No dUTP)	HEX	734.079			39.804	33.6121	17580	540	17040	0	0	540	17040	0								2741.14			4.66591	13.0486
D04	Normal plasma				MUT	0		Manual	Droplets Analyzed Manually	RED	Unknown	Unknown	ddPCR Supermix for Probes (No dUTP)	FAM	0			0.193969	0	18173	0	18173	0	0	592	17581	0	0					2		5796.28				10.0615	WT
D04	Normal plasma				WT	38.9626		Manual	Droplets Analyzed Manually	RED	Unknown	Unknown	ddPCR Supermix for Probes (No dUTP)	HEX	779.252			42.1056	35.828	18173	592	17581	0	0	592	17581	0								2741.14			5.88747	11.8881
D06	NormalK	fel			MUT	0.0560051		Manual	Droplets Analyzed Manually	RED	Unknown	Unknown	ddPCR Supermix for Probes (No dUTP)	FAM	1.1201			0.267504	0.00235216	21007	1	21006	1	0	8858	12148	0.0560051	0.000173836			0.000585361	0	2		5980.05				10.43	WT	8.69182e-05			0.00029268	0	0.00869106			0.0292637
D06	NormalK	fel			WT	644.343		Manual	Droplets Analyzed Manually	RED	Unknown	Unknown	ddPCR Supermix for Probes (No dUTP)	HEX	12886.9			658.008	630.834	21007	8859	12148	1	0	8858	12148	0.0560051								2609.02			7.04536	6.13289
D07	NormalK				MUT	0		Manual	Droplets Analyzed Manually	RED	Unknown	Unknown	ddPCR Supermix for Probes (No dUTP)	FAM	0			0.155957	0	22602	0	22602	0	0	9654	12948	0	0					2		5980.05				9.47176	WT
D07	NormalK				WT	655.408		Manual	Droplets Analyzed Manually	RED	Unknown	Unknown	ddPCR Supermix for Probes (No dUTP)	HEX	13108.2			668.727	642.238	22602	9654	12948	0	0	9654	12948	0								2609.02			6.87852	5.73074
D08	NormalK				MUT	0		Manual	Droplets Analyzed Manually	RED	Unknown	Unknown	ddPCR Supermix for Probes (No dUTP)	FAM	0			0.16367	0	21537	0	21537	0	0	9267	12270	0	0					2		5980.05				10.4282	WT
D08	NormalK				WT	661.9		Manual	Droplets Analyzed Manually	RED	Unknown	Unknown	ddPCR Supermix for Probes (No dUTP)	HEX	13238			675.635	648.324	21537	9267	12270	0	0	9267	12270	0								2609.02			5.98958	6.2594
E02	Normal plasma				MUT	0		Manual	Droplets Analyzed Manually	RED	Unknown	Unknown	ddPCR Supermix for Probes (No dUTP)	FAM	0			0.194579	0	18116	0	18116	0	0	1798	16318	0	0					2		5796.28				10.4932	WT
E02	Normal plasma				WT	122.973		Manual	Droplets Analyzed Manually	RED	Unknown	Unknown	ddPCR Supermix for Probes (No dUTP)	HEX	2459.45			128.673	117.3	18116	1798	16318	0	0	1798	16318	0								2741.14			5.33204	12.1199
E03	Normal plasma				MUT	0		Manual	Droplets Analyzed Manually	RED	Unknown	Unknown	ddPCR Supermix for Probes (No dUTP)	FAM	0			0.174021	0	20256	0	20256	0	0	1976	18280	0	0					2		5796.28				11.009	WT
E03	Normal plasma				WT	120.757		Manual	Droplets Analyzed Manually	RED	Unknown	Unknown	ddPCR Supermix for Probes (No dUTP)	HEX	2415.14			126.096	115.442	20256	1976	18280	0	0	1976	18280	0								2741.14			4.37594	12.93
E04	Normal plasma				MUT	0		Manual	Droplets Analyzed Manually	RED	Unknown	Unknown	ddPCR Supermix for Probes (No dUTP)	FAM	0			0.208544	0	16903	0	16903	0	0	1596	15307	0	0					2		5796.28				8.96955	WT
E04	Normal plasma				WT	116.683		Manual	Droplets Analyzed Manually	RED	Unknown	Unknown	ddPCR Supermix for Probes (No dUTP)	HEX	2333.67			122.424	110.97	16903	1596	15307	0	0	1596	15307	0								2741.14			5.76958	10.5931
E06	NormalK				MUT	0		Manual	Droplets Analyzed Manually	RED	Unknown	Unknown	ddPCR Supermix for Probes (No dUTP)	FAM	0			0.158645	0	22219	0	22219	0	0	9704	12515	0	0					2		5980.05				10.6333	WT
E06	NormalK				WT	675.317		Manual	Droplets Analyzed Manually	RED	Unknown	Unknown	ddPCR Supermix for Probes (No dUTP)	HEX	13506.3			689.019	661.774	22219	9704	12515	0	0	9704	12515	0								2609.02			6.60508	6.27551
E07	NormalK				MUT	0		Manual	Droplets Analyzed Manually	RED	Unknown	Unknown	ddPCR Supermix for Probes (No dUTP)	FAM	0			0.172227	0	20467	0	20467	0	0	8931	11536	0	0					2		5980.05				10.2367	WT
E07	NormalK				WT	674.519		Manual	Droplets Analyzed Manually	RED	Unknown	Unknown	ddPCR Supermix for Probes (No dUTP)	HEX	13490.4			688.787	660.422	20467	8931	11536	0	0	8931	11536	0								2609.02			6.06472	5.9888
E08	NormalK				MUT	0		Manual	Droplets Analyzed Manually	RED	Unknown	Unknown	ddPCR Supermix for Probes (No dUTP)	FAM	0			0.169047	0	20852	0	20852	0	0	8824	12028	0	0					2		5980.05				9.1426	WT
E08	NormalK				WT	647.309		Manual	Droplets Analyzed Manually	RED	Unknown	Unknown	ddPCR Supermix for Probes (No dUTP)	HEX	12946.2			661.066	633.711	20852	8824	12028	0	0	8824	12028	0								2609.02			6.36316	5.49524
F02	Normal plasma				MUT	0		Manual	Droplets Analyzed Manually	RED	Unknown	Unknown	ddPCR Supermix for Probes (No dUTP)	FAM	0			0.17602	0	20026	0	20026	0	0	2170	17856	0	0					2		5796.28				9.61819	WT
F02	Normal plasma				WT	134.932		Manual	Droplets Analyzed Manually	RED	Unknown	Unknown	ddPCR Supermix for Probes (No dUTP)	HEX	2698.63			140.626	129.265	20026	2170	17856	0	0	2170	17856	0								2741.14			5.55963	11.0075
F03	Normal plasma				MUT	0		Manual	Droplets Analyzed Manually	RED	Unknown	Unknown	ddPCR Supermix for Probes (No dUTP)	FAM	0			0.176832	0	19934	0	19934	0	0	2225	17709	0	0					2		5796.28				9.32352	WT
F03	Normal plasma				WT	139.24		Manual	Droplets Analyzed Manually	RED	Unknown	Unknown	ddPCR Supermix for Probes (No dUTP)	HEX	2784.8			145.043	133.465	19934	2225	17709	0	0	2225	17709	0								2741.14			4.97239	11.0102
F04	Normal plasma				MUT	0		Manual	Droplets Analyzed Manually	RED	Unknown	Unknown	ddPCR Supermix for Probes (No dUTP)	FAM	0			0.189038	0	18647	0	18647	0	0	2067	16580	0	0					2		5796.28				8.84271	WT
F04	Normal plasma				WT	138.221		Manual	Droplets Analyzed Manually	RED	Unknown	Unknown	ddPCR Supermix for Probes (No dUTP)	HEX	2764.43			144.199	132.274	18647	2067	16580	0	0	2067	16580	0								2741.14			5.60489	10.416
F06	PosK				MUT	38.3446		Manual	Droplets Analyzed Manually	RED	Unknown	Unknown	ddPCR Supermix for Probes (No dUTP)	FAM	766.892			41.1666	35.5293	22172	711	21461	353	358	10794	10667	0	0.0933005			0.100383	0.086218	2		4996.01			2.08552	4.23155	WT	0.0466503			0.0501915	0.043109	4.4571			4.78037
F06	PosK				WT	821.959		Manual	Droplets Analyzed Manually	RED	Unknown	Unknown	ddPCR Supermix for Probes (No dUTP)	HEX	16439.2			837.634	806.49	22172	11147	11025	353	358	10794	10667	0								2609.02			5.56921	5.9567
F07	PosK				MUT	35.9669		Manual	Droplets Analyzed Manually	RED	Unknown	Unknown	ddPCR Supermix for Probes (No dUTP)	FAM	719.338			38.8533	33.0875	19861	598	19263	265	333	9654	9609	0	0.0883593			0.0956604	0.0810582	2		4996.01			2.24127	4.2381	WT	0.0441796			0.0478302	0.0405291	4.23104			4.56585
F07	PosK				WT	814.106		Manual	Droplets Analyzed Manually	RED	Unknown	Unknown	ddPCR Supermix for Probes (No dUTP)	HEX	16282.1			830.563	797.875	19861	9919	9942	265	333	9654	9609	0								2609.02			5.64248	6.04457
F08	PosK				MUT	36.8045		Manual	Droplets Analyzed Manually	RED	Unknown	Unknown	ddPCR Supermix for Probes (No dUTP)	FAM	736.09			39.6245	33.9913	21299	656	20643	306	350	10583	10060	0	0.0873981			0.0942935	0.0805026	2		4996.01			1.92348	4.6319	WT	0.043699			0.0471468	0.0402513	4.18694			4.50345
F08	PosK				WT	842.227		Manual	Droplets Analyzed Manually	RED	Unknown	Unknown	ddPCR Supermix for Probes (No dUTP)	HEX	16844.5			858.499	826.178	21299	10889	10410	306	350	10583	10060	0								2609.02			5.0227	6.21243
G02	Normal plasma				MUT	0		Manual	Droplets Analyzed Manually	RED	Unknown	Unknown	ddPCR Supermix for Probes (No dUTP)	FAM	0			0.185692	0	18983	0	18983	0	0	2261	16722	0	0					2		5796.28				10.4589	WT
G02	Normal plasma				WT	149.198		Manual	Droplets Analyzed Manually	RED	Unknown	Unknown	ddPCR Supermix for Probes (No dUTP)	HEX	2983.97			155.369	143.06	18983	2261	16722	0	0	2261	16722	0								2741.14			6.06673	11.7553
G03	Normal plasma				MUT	0		Manual	Droplets Analyzed Manually	RED	Unknown	Unknown	ddPCR Supermix for Probes (No dUTP)	FAM	0			0.188502	0	18700	0	18700	0	0	2150	16550	0	0					2		5796.28				9.64774	WT
G03	Normal plasma				WT	143.691		Manual	Droplets Analyzed Manually	RED	Unknown	Unknown	ddPCR Supermix for Probes (No dUTP)	HEX	2873.82			149.784	137.629	18700	2150	16550	0	0	2150	16550	0								2741.14			4.93041	11.2875
G04	Normal plasma				MUT	0		Manual	Droplets Analyzed Manually	RED	Unknown	Unknown	ddPCR Supermix for Probes (No dUTP)	FAM	0			0.199604	0	17660	0	17660	0	0	2121	15539	0	0					2		5796.28				8.95267	WT
G04	Normal plasma				WT	150.528		Manual	Droplets Analyzed Manually	RED	Unknown	Unknown	ddPCR Supermix for Probes (No dUTP)	HEX	3010.57			156.957	144.135	17660	2121	15539	0	0	2121	15539	0								2741.14			4.91065	10.6312
G06	Buffer				MUT	No Call		CHECK	Droplet Count < 1000	RED	Unknown	Unknown	ddPCR Supermix for Probes (No dUTP)	FAM						0	0	0	0	0	0	0	0
G06	Buffer				WT	No Call		CHECK	Droplet Count < 1000	RED	Unknown	Unknown	ddPCR Supermix for Probes (No dUTP)	HEX						0	0	0	0	0	0	0	0
G07	Buffer				MUT	No Call		CHECK	Droplet Count < 1000	RED	Unknown	Unknown	ddPCR Supermix for Probes (No dUTP)	FAM						0	0	0	0	0	0	0	0
G07	Buffer				WT	No Call		CHECK	Droplet Count < 1000	RED	Unknown	Unknown	ddPCR Supermix for Probes (No dUTP)	HEX						0	0	0	0	0	0	0	0
G08	Buffer				MUT	No Call		CHECK	Droplet Count < 1000	RED	Unknown	Unknown	ddPCR Supermix for Probes (No dUTP)	FAM						0	0	0	0	0	0	0	0
G08	Buffer				WT	No Call		CHECK	Droplet Count < 1000	RED	Unknown	Unknown	ddPCR Supermix for Probes (No dUTP)	HEX						0	0	0	0	0	0	0	0
H02	Normal plasma				MUT	0		Manual	Droplets Analyzed Manually	RED	Unknown	Unknown	ddPCR Supermix for Probes (No dUTP)	FAM	0			0.201153	0	17524	0	17524	0	0	1752	15772	0	0					2		5796.28				9.68445	WT
H02	Normal plasma				WT	123.924		Manual	Droplets Analyzed Manually	RED	Unknown	Unknown	ddPCR Supermix for Probes (No dUTP)	HEX	2478.47			129.744	118.132	17524	1752	15772	0	0	1752	15772	0								2741.14			5.66446	11.0812
H03	Normal plasma				MUT	0		Manual	Droplets Analyzed Manually	RED	Unknown	Unknown	ddPCR Supermix for Probes (No dUTP)	FAM	0			0.188512	0	18699	0	18699	0	0	1855	16844	0	0					2		5796.28				10.213	WT
H03	Normal plasma				WT	122.912		Manual	Droplets Analyzed Manually	RED	Unknown	Unknown	ddPCR Supermix for Probes (No dUTP)	HEX	2458.25			128.522	117.33	18699	1855	16844	0	0	1855	16844	0								2741.14			5.44627	11.4344
H04	Normal plasma				MUT	0		Manual	Droplets Analyzed Manually	RED	Unknown	Unknown	ddPCR Supermix for Probes (No dUTP)	FAM	0			0.174391	0	20213	0	20213	0	0	1988	18225	0	0					2		5796.28				9.67231	WT
H04	Normal plasma				WT	121.802		Manual	Droplets Analyzed Manually	RED	Unknown	Unknown	ddPCR Supermix for Probes (No dUTP)	HEX	2436.04			127.171	116.457	20213	1988	18225	0	0	1988	18225	0								2741.14			5.77018	10.8323
H06	Buffer				MUT	No Call		CHECK	Droplet Count < 1000	RED	Unknown	Unknown	ddPCR Supermix for Probes (No dUTP)	FAM						0	0	0	0	0	0	0	0
H06	Buffer				WT	No Call		CHECK	Droplet Count < 1000	RED	Unknown	Unknown	ddPCR Supermix for Probes (No dUTP)	HEX						0	0	0	0	0	0	0	0
H07	Buffer				MUT	No Call		CHECK	Droplet Count < 1000	RED	Unknown	Unknown	ddPCR Supermix for Probes (No dUTP)	FAM						0	0	0	0	0	0	0	0
H07	Buffer				WT	No Call		CHECK	Droplet Count < 1000	RED	Unknown	Unknown	ddPCR Supermix for Probes (No dUTP)	HEX						0	0	0	0	0	0	0	0
H08	Buffer				MUT	No Call		CHECK	Droplet Count < 1000	RED	Unknown	Unknown	ddPCR Supermix for Probes (No dUTP)	FAM						0	0	0	0	0	0	0	0
H08	Buffer				WT	No Call		CHECK	Droplet Count < 1000	RED	Unknown	Unknown	ddPCR Supermix for Probes (No dUTP)	HEX						0	0	0	0	0	0	0	0
[truncated: 23 more columns]
